# Supplementary material for: Identification of a Novel CD8+ T cell exhaustion-related gene signature for predicting survival in hepatocellular carcinoma
Source: BMC Cancer. 2023 Dec 4;23:1185. doi: 10.1186/s12885-023-11648-x (PMC10694949; doi:10.1186/s12885-023-11648-x)
Supplement: Supplementary file 2 — Additional file 2: Table 1. Differential expression levels of CD8+ TEX-related genes. [file 12885_2023_11648_MOESM2_ESM.xlsx]

## Sheet: Sheet1
id	logFC	pvalue	sign
ACSL4	2.7537	5.1e-13	Up
CD200	2.5747	8.91e-31	Up
OSBPL3	2.4191	5.69e-29	Up
TRAF5	2.0869	7.02e-25	Up
TNFSF4	2.0328	4.12e-19	Up
GBP2	2.0101	1.62e-25	Up
WHRN	1.9731	3.75e-26	Up
RFX5	1.8736	1.01e-32	Up
PDLIM7	1.7883	1.04e-25	Up
PKM	1.7684	6.47e-12	Up
LIMK1	1.7167	6.7e-19	Up
TFRC	1.6138	1.61e-19	Up
KIF20B	1.5976	2.96e-16	Up
JMJD4	1.5638	5.94e-41	Up
LSM2	1.4733	1.05e-29	Up
TTYH3	1.4583	3.33e-13	Up
SPTAN1	1.3789	1.59e-32	Up
PFKP	1.3366	2.78e-06	Up
ARPC1B	1.3285	2.95e-17	Up
PMF1	1.3059	1.39e-28	Up
BTG3	1.3026	1.27e-18	Up
ITGAE	1.2769	5.44e-15	Up
PPM1G	1.2744	8.87e-33	Up
CD2BP2	1.2495	2.43e-30	Up
ENTPD1	1.2259	9.81e-20	Up
FIBP	1.2211	9.09e-38	Up
SNAP47	1.2194	5.06e-27	Up
MIS18BP1	1.2042	3.21e-11	Up
DRAP1	1.2014	4.8e-35	Up
IFI27L2	1.1896	1.06e-07	Up
FKBP1A	1.1776	9.25e-29	Up
CTNNA1	1.1749	3.85e-28	Up
CSNK2B	1.1732	1.02e-26	Up
NASP	1.1616	1.72e-18	Up
GAPDH	1.1608	2.18e-20	Up
PMF1-BGLAP	1.1596	8.92e-14	Up
SYNGR2	1.1432	1.13e-21	Up
PHTF2	1.1397	2.81e-15	Up
PON2	1.1224	3.75e-15	Up
INPP5F	1.0956	1.5e-13	Up
VMP1	1.0917	1.44e-22	Up
GGA2	1.0858	5.63e-20	Up
VAMP5	1.0785	3.2e-17	Up
GPD2	1.0758	3.26e-11	Up
CD63	1.0662	1.5e-20	Up
CCND2	1.0545	1.68e-07	Up
PPM1M	1.0339	1.23e-10	Up
BATF	1.0249	0.00044865	Up
RNF31	1.0198	6.27e-08	Up
ACTN4	1.004	5.04e-15	Up
CASP3	0.99462	1.93e-15	Up
PSME2	0.96804	3.67e-19	Up
NRBP1	0.96645	1.14e-19	Up
STAM	0.96033	9.52e-15	Up
HLA-DMA	0.9582	1.17e-05	Up
MAD2L2	0.93945	1.02e-13	Up
CD27-AS1	0.93866	4.36e-15	Up
TRAFD1	0.93173	1.65e-13	Up
ANXA5	0.92682	8.23e-07	Up
PTPN7	0.92532	0.00011871	Up
GMDS	0.92418	1.61e-09	Up
EWSR1	0.92059	8.63e-23	Up
ABCG1	0.92052	1.86e-05	Up
ZNF79	0.90644	3.85e-17	Up
NUDT5	0.90361	4.04e-23	Up
CALM3	0.90057	5.62e-16	Up
CLSTN3	0.89084	8.61e-15	Up
ARL3	0.88436	3.01e-16	Up
TYMP	0.88343	5.87e-06	Up
IFI35	0.87133	1.93e-09	Up
PLPP1	0.86506	4.63e-08	Up
SSH1	0.86234	2.65e-11	Up
PRDX5	0.84871	1.13e-21	Up
MAPKAPK3	0.84612	4.28e-14	Up
ANKRD10	0.83836	4.63e-11	Up
TOX2	0.83214	0.00019441	Up
PDCD1	0.81441	0.041311	Up
IRF9	0.80025	8.95e-06	Up
HNRNPLL	0.79916	3.01e-14	Up
RBPJ	0.79189	2.33e-15	Up
SRI	0.78327	1.07e-05	Up
SNX17	0.77828	1.71e-19	Up
CTSD	0.77475	8.78e-10	Up
CBLB	0.7737	5.96e-09	Up
TBL1XR1	0.76742	1.92e-11	Up
AIP	0.76586	4.3e-18	Up
TPI1	0.73444	1.26e-13	Up
NEDD9	0.71165	0.00018178	Up
CTNNB1	0.70788	1.68e-08	Up
BLOC1S2	0.70296	2.49e-16	Up
TBK1	0.56012	1.4e-07	Not sig
LIMS1	0.6967	1.21e-06	Up
ITM2A	0.69229	0.0058023	Up
LINC00963	0.54767	2.49e-07	Not sig
SLC2A8	0.47768	5.84e-07	Not sig
OS9	0.46644	5.96e-07	Not sig
PARK7	0.50117	6.53e-07	Not sig
MTHFD2	0.68891	0.0019459	Up
OAS3	0.68375	0.0016799	Up
ARNT	0.66658	2.68e-08	Up
MAP2K3	-0.51583	1.54e-06	Not sig
PSMA5	0.6447	4.96e-12	Up
CAPZA2	0.63415	1.41e-08	Up
LYST	0.63218	8.55e-06	Up
ZMYM5	0.61804	2.98e-06	Up
TNFAIP3	0.61597	0.003074	Up
RHBDD2	0.5937	5.96e-09	Up
APOBEC3D	0.5808	0.020343	Up
PARP14	0.5561	1.53e-05	Not sig
NAPA	0.46217	1.54e-05	Not sig
GABARAPL1	-0.73113	2.15e-05	Down
CALCOCO2	0.40252	2.13e-05	Not sig
GLDC	-0.7374	0.0074936	Down
PRKAR1A	0.50241	3.66e-05	Not sig
ATXN1	0.56759	9.04e-05	Not sig
IL2RB	-0.88877	0.00018893	Down
ID2	-0.9139	3.8e-10	Down
CAT	-0.93293	2.52e-09	Down
MTHFD1	-0.95597	4.87e-08	Down
CAMK1	0.45212	0.00032531	Not sig
ZFP36L1	-0.44638	0.00039172	Not sig
HMOX1	-0.99455	1.46e-06	Down
TNS3	0.52823	0.00062832	Not sig
RALGDS	0.51282	0.00068005	Not sig
GFOD1	0.44851	0.00069476	Not sig
ETNK1	0.42406	0.00077863	Not sig
MCL1	-0.39117	0.0013453	Not sig
RNF19A	0.48755	0.0015171	Not sig
CCL3	-1.1349	1.46e-07	Down
SARDH	-1.1456	4.43e-09	Down
EID1	0.35452	0.0026597	Not sig
BCL2L11	0.48425	0.003074	Not sig
MS4A6A	-1.3883	5.2e-11	Down
PTMS	-0.34076	0.003472	Not sig
SRGN	-0.56391	0.0042195	Not sig
GALNT2	0.37055	0.0045616	Not sig
GBP1	-0.5497	0.0052878	Not sig
SUSD6	0.43025	0.0052886	Not sig
COQ10B	0.25099	0.0053	Not sig
NR4A2	-1.4296	6.48e-09	Down
CXCL13	-1.4995	0.024421	Down
PTPN11	0.37435	0.0084173	Not sig
PAM	0.52995	0.010502	Not sig
DCAF11	-0.31419	0.010548	Not sig
LSP1	0.53919	0.01211	Not sig
GTF2I	0.56766	0.018209	Not sig
PHLDA1	-1.8955	4.16e-17	Down
LY6E	-2.5136	1.84e-15	Down
SAMSN1	-0.55851	0.024467	Not sig
PSTPIP1	0.53054	0.025039	Not sig
NCF4	0.42622	0.030721	Not sig
PTGIS	-2.5627	2.09e-09	Down
FAM3C	0.26829	0.045313	Not sig
SAMD9L	0.46454	0.046689	Not sig
GSTO1	0.24651	0.046957	Not sig
NDFIP2	-0.25703	0.052271	Not sig
APOBEC3G	0.42425	0.052536	Not sig
RAB27A	-0.28984	0.063788	Not sig
IRF2	0.22717	0.070262	Not sig
CTSB	-0.23757	0.095335	Not sig
PRDM1	0.33831	0.096985	Not sig
APOBEC3F	0.34221	0.098028	Not sig
CD82	-0.23162	0.11954	Not sig
PLSCR1	-0.29548	0.13815	Not sig
CD7	0.41053	0.13884	Not sig
LAT2	0.27837	0.13891	Not sig
RGS2	-0.40725	0.14981	Not sig
RIN3	0.20157	0.16426	Not sig
CSF1	0.26714	0.16614	Not sig
SEL1L3	0.42531	0.18268	Not sig
MX1	0.31742	0.1891	Not sig
SNX9	-0.15817	0.19203	Not sig
CD27	0.39391	0.19312	Not sig
ATP10D	0.26082	0.19405	Not sig
PELI1	0.2532	0.19463	Not sig
SLA	-0.3015	0.19702	Not sig
LAG3	-0.32077	0.20155	Not sig
IFI6	0.31408	0.24082	Not sig
TBC1D4	0.2264	0.29252	Not sig
PRKCH	0.18001	0.29252	Not sig
ARID5B	0.18765	0.31109	Not sig
RGS1	-0.3302	0.34312	Not sig
TNFRSF1B	-0.14756	0.36104	Not sig
EPSTI1	-0.22784	0.40363	Not sig
ETV1	0.23944	0.40363	Not sig
COTL1	-0.17598	0.42436	Not sig
CREM	0.084068	0.43273	Not sig
GALM	0.098284	0.43273	Not sig
VCAM1	0.23988	0.46359	Not sig
MYO1E	0.14023	0.47162	Not sig
ACP5	0.18898	0.49447	Not sig
STARD4	0.1273	0.49947	Not sig
STAT3	-0.085032	0.50004	Not sig
HLA-DRA	0.16699	0.50291	Not sig
CXCR6	-0.20107	0.50638	Not sig
IFI16	0.13798	0.5347	Not sig
GOLIM4	-0.098964	0.56255	Not sig
LDHA	-0.072678	0.5668	Not sig
UBE2L6	-0.089595	0.58072	Not sig
NAB1	0.068075	0.59301	Not sig
ARHGAP9	0.088343	0.71146	Not sig
ID3	0.059005	0.75817	Not sig
GBP4	0.066576	0.75817	Not sig
APOBEC3C	-0.072455	0.76842	Not sig
DDX60	0.061535	0.80087	Not sig
MYO7A	-0.050823	0.83343	Not sig
NFAT5	0.051337	0.85081	Not sig
HAVCR2	-0.042437	0.86216	Not sig
CD84	-0.028647	0.91606	Not sig
MAPRE2	0.013978	0.93216	Not sig
OASL	0.0218	0.93571	Not sig
BST2	-0.012361	0.96232	Not sig
IGFLR1	0.0065197	0.96744	Not sig
