# Supplementary material for: Identification of a Novel CD8+ T cell exhaustion-related gene signature for predicting survival in hepatocellular carcinoma
Source: BMC Cancer. 2023 Dec 4;23:1185. doi: 10.1186/s12885-023-11648-x (PMC10694949; doi:10.1186/s12885-023-11648-x)
Supplement: Supplementary file 3 — Additional file 3: Table 2. Prognosis-related CD8+ TEX-related differentially expressed genes in HCC. [file 12885_2023_11648_MOESM3_ESM.xlsx]

## Sheet: Sheet1
Gene-name	Statistic	HR	P-value
PLPP1	7.87482	0.607853	0.00530786
ITM2A	5.91969	0.650652	0.0153764
GABARAPL1	4.57807	0.685123	0.0335682
MTHFD1	4.52517	0.686457	0.034228
LIMS1	3.90545	1.41593	0.0487685
BTG3	3.93985	1.41992	0.048406
CTSD	4.07101	1.43026	0.044936
MAD2L2	4.2277	1.43757	0.0403527
BATF	4.22481	1.43867	0.040916
NUDT5	4.56127	1.45695	0.0332157
TNFAIP3	4.65072	1.46487	0.0320664
PTGIS	4.67961	1.46609	0.031368
SYNGR2	5.20889	1.49706	0.0233115
PHTF2	5.29057	1.50053	0.0222342
CASP3	5.41893	1.50726	0.0206704
STAM	5.74344	1.52561	0.0170925
CD63	5.71273	1.52727	0.0174731
OSBPL3	5.91856	1.53668	0.0152854
TRAFD1	5.92419	1.53759	0.015579
GMDS	6.16843	1.55659	0.0134929
SRI	6.67013	1.58142	0.0103887
KIF20B	6.88957	1.59124	0.00903466
AIP	7.06381	1.6002	0.00826884
INPP5F	7.60957	1.62959	0.00607425
TRAF5	7.72005	1.6326	0.00576365
NRBP1	7.64885	1.63554	0.00606853
GPD2	7.85675	1.64076	0.0053543
CD2BP2	8.07096	1.64973	0.0047595
TFRC	8.15449	1.6557	0.00465416
LSM2	8.23466	1.66284	0.00456452
CAPZA2	8.27909	1.66933	0.00438161
MIS18BP1	8.41605	1.67021	0.00395368
DRAP1	8.45566	1.67478	0.00394894
VMP1	8.65475	1.68482	0.00364368
SNX17	8.85821	1.6967	0.00313253
PRDX5	9.31556	1.71675	0.00249173
TBL1XR1	9.292	1.72071	0.00255427
PON2	9.3912	1.73214	0.00241509
HNRNPLL	9.6406	1.73455	0.00210422
TPI1	9.85429	1.74219	0.00186921
LIMK1	10.7074	1.78369	0.00118846
PFKP	10.988	1.80177	0.0010654
PSMA5	11.3216	1.81408	0.000891921
PKM	11.2678	1.81425	0.000896954
FIBP	11.8614	1.83951	0.000658679
GAPDH	14.8152	1.97884	0.000145264
EWSR1	14.6649	1.98466	0.000163006
PPM1G	18.6714	2.1591	2.26062e-05
ANXA5	18.9025	2.1776	1.88364e-05
FKBP1A	19.2378	2.18766	1.77252e-05
TTYH3	20.0271	2.23367	1.11318e-05
